# Supplementary material for: A putative terpene cyclase gene (CcPtc1) is required for fungal development and virulence in Cytospora chrysosperma
Source: Front Microbiol. 2023 Feb 20;14:1084828. doi: 10.3389/fmicb.2023.1084828 (PMC9986285; doi:10.3389/fmicb.2023.1084828)
Supplement: Supplementary file 4 [file Table_1.XLSX]

## Sheet: Table S1
Table S1 Primers used in this study
Primer name	Primer name	Use in this study
CcPtc1-5Ffor	GAGTTCTCGAGGCGTTATGC	5F flanking sequence of CcPtc1
CcPtc1-5Frev	ACTTGGCTTGAACGGATGAC
CcPtc1-3Ffor	AACCCGCAGTAGACATGACC	3F flanking sequence of CcPtc1
CcPtc1-3Frev	GTGGTACCGGCAATAGAGGA
CcPtc1- ﻿5Ffor/HY-R	gtcgtgactgggaaaaccctggcgACTTGGCTTGAACGGATGAC	5F flanking sequence of CcPtc1 combinate 2/3rd sequence of the hygromycin cassette
YG-F/CcPtc1- ﻿3Frev	tcctgtgtgaaattgttatccgctAACCCGCAGTAGACATGACC	3F flanking sequence of CcPtc1 combinate 2/3rd sequence of the hygromycin cassette
HY-R	GTATTGACCGATTCCTTGCGGTCCGAA	The 2/3rd portion of the hygromycin cassette
YG-F	GATGTAGGAGGGCGTGGATATGTCCT
External- CcPtc1for	CCCAGGGTATGCTCACAACT	﻿External sequence used for validation of mutant
External-CcPtc1rev	TACAGCCCGACGAGAAGACT
Internal-CcPtc1for	GGAGAGCAAGAGGGTTCACT	Internal sequence used for validation of mutant
Internal-CcPtc1rev	GATCGCAACTCCAAGTCGTC
﻿Hygromycinfor	﻿CGCCAGGGTTTTCCCAGTCACGAC	﻿hygromycin cassette
﻿Hygromycinrev	﻿AGCGGATAACAATTTCACACAGGA
ProbeHPHfor	agccccacttgtagcagtag	Probe HPH sequence used for hybridization
ProbeHPHrev	ccccaatgtcaagcacttcc
ProbeCcPtc1for	ACTGGGGTAACTGGGTAAGC	Probe sequence of CcPtc1 used for hybridization
ProbeCcPtc1rev	GGATACATGGGGAAAACGCC
CcPtc1-Compfor	GGCTAACGGGTGGAAGTACA	CcPtc1 complementary sequence
CcPtc1-Comprev	GCTACTTTCTTCGGCACTCG
G418-for	GACGTTAACTGATATTGAAGGA	Geneticin-resistant cassette
G418-rev	GCTGGTGACGGAATTTTCAT
RT-3317for	TGTGGGGCCTAATCAGGTAG	﻿qRT-PCR of GME3317_g
RT-3317rev	ACCTCCAAGTCCACACCATC
RT-3318for	GAGTGGCAACAAGCTCAACA	﻿qRT-PCR of GME3318_g
RT-3318rev	CTATGACGCGGGAGTTGAAT
RT-3319for	TCGTCAAGTTCGATGACTGG	﻿qRT-PCR of GME3319_g
RT-3319rev	TGATACTGATGCGGATTGGA
RT-3320for	GTGGTACCGGCAATAGAGGA	﻿qRT-PCR of GME3320_g
RT-3320rev	AGTCTTCTCGTCGGGCTGTA
RT-3322for	TGTACTTCCACCCGTTAGCC	﻿qRT-PCR of GME3322_g
RT-3322rev	GCCCGCGTATATCTGATTGT
RT-3323for	AGACTTCGCGACGAGATCAT	﻿qRT-PCR of GME3323_g
RT-3323rev	CAAATCACCGTGTGTCAAGG
RT-3324for	CAAGGTCCTCTCGGAACAAG	﻿qRT-PCR of GME3324_g
RT-3324rev	AAATATTGTCGCGGAACGTC
RT-CcActinfor	TCGGTATGGGTCAGAAGGAC	﻿qRT-PCR of CcActin
RT-CcActinrev	GGAGCCTCAGTCAACAGGAC
