# Supplementary material for: A putative terpene cyclase gene (CcPtc1) is required for fungal development and virulence in Cytospora chrysosperma
Source: Front Microbiol. 2023 Feb 20;14:1084828. doi: 10.3389/fmicb.2023.1084828 (PMC9986285; doi:10.3389/fmicb.2023.1084828)
Supplement: Supplementary file 5 [file Table_2.XLSX]

## Sheet: Sheet1
Table S2 The protein orthologues information and percentage of identity of CcPtc1 in selected fungal species
Fungi	Protein ID	Sequence identity to CcPtc1﻿(sequence identity of domain regions)	Sequence
Cryphonectria parasitica	Crypa2|65720	32%(32%)	MFASIMSVDPPVNKHHEKVKREAETWIIKTLKLKEEEARKIPKMDLAYVASIWVPDADEEGLRMVVDWLYWIFFFDDQFDEGHLKDDPKGAKEEISATLSIMTSNQAFIAVDEYPLRHVFQSTWTRFQTRTSPALQKRWVKSLTEYCDGLLGQVTAVHDTRELNTDEYMTYRRLSIGAFPCHELVEYAHGFEIPQVVADNDSVKVCRTISTDLVWLQNDVLSYRKDLIQGVKHNIIHVLRNQNLSEQQAIDEIGEMLDERYREWYRALAEMPIWGEKVDRDVLKYIWGCQAVALGNLHWSYKTGRYLGAEGEQIRTTRIMTIPNL*
Fusarium graminearum	Fusgra3|1251088	45%(45%)	MHVTTTKQNKTTVILPDLFKGFVVQTPRVNKDYEAVKPISEQWLSEKCQFSPRMKKRVEFCDFALFISITAPDAPQDKLKTMCDWGNWVFPFDDLFDEGSLKSAQRQAQHVVDSLMADMLGKTFTKKKIRVVQAHDDIFRRVSEGSTAGARTRFALAMRDYTDGVIHHVKHYSSSSIPSIEEMLHTRRLSSGVTPLYHLVEFAHDIRLPDEVFENPVIQTLERLGVDFVLLANDILSYRKEENDDSPFSMVASCRAAGQSPQEAFDTVGALLEERHQEWQTVIAELPSWGPEIDAQVARYVEGIQNVVQANVTWSFQSGRYFGKQAQEIRQTRLVEVMVDPPYLQQQQQQRQRRAANMHSGQWSKSLSSFVQNVSWSFVLSLVIICHFAVVSRQ*
Fusarium oxysporum	Fusoxalb1|706066	48%(48%)	MQVFTTKMESRRTVILPDMFKGFVVETPPMNPNYETVKPISERWLAEKCSFSPRMKKRVEFCDFAVFISIAAPDAPFDKLKTMCDWGNWVFPFDDMFDEGSLKSDPKRSQVVIDSLMADMLDKTYTRTKSAVVQAHDDIFRRVSQVTSGARRRFALAMKQYTDGVVHHVKQFSTNSIPSIQEMLDTRRLSSGVTPLYHLIEYAHDIKLPDEVFENPIIQRLELLGADFVLLSNDILSYRKEENDDCPFSMVAACRMTGQSPQEAFDTVGNLLEERYQYWQKAIEQLPSWGPEIDANVARYVQGIQNVVQANITWSFRSGRYFGKQAPEIRRTRMIDVMVNPPFLQARQLRSGWSRMVIGSLFRRFFGSFIICFMFIFYFTILKG*
Magnaporthe oryzae	Magor1|2188	44%(45%)	MADRTCVTLPDMFRGFIVQEPKVNKHYEAVKPVSEKWLARICAFSPMMQKRVGACDFSYFCSIAAPEAPIHKLRTMCDWGNWVFPFDDMFDSGDLRSDLIVTRHVLDSLLADMKGHKFRGLKIPVVLAHDDIYRRLSEVETKNPSISGVQRRFARAMELYALGVAQHVQDFTESGLPCPQEMLETRRLSVGVAPLYHLVEYAHSIRLPDEVFEDPAIQTLERLGADMVIMSNDMLSYQKEEASTNNEGCPFNMVAACRMSGQSAQEAFDTVGALLEESYYEWEETMRQVPARGGDVERDVQRYIKGIQDVVQANITWSFRSKRYLGVHAPEVRRTKKFDVMTHPPYLDKDMAELR*
