# Supplementary material for: A putative terpene cyclase gene (CcPtc1) is required for fungal development and virulence in Cytospora chrysosperma
Source: Front Microbiol. 2023 Feb 20;14:1084828. doi: 10.3389/fmicb.2023.1084828 (PMC9986285; doi:10.3389/fmicb.2023.1084828)
Supplement: Supplementary file 6 [file Table_3.XLSX]

## Sheet: Sheet1
Table S3 List of differential regulated metabolites between ΔCcPtc1 and WT
ID	Name	Other_name(Kegg_name)	Formula	Molecular Weight	RT [min]	Kegg_ID	KEGG_pathway	HMDB_ID	Lipidmaps_ID	SuperClass(HMDB)	Class(HMDB)	SubClass(HMDB)	CATEGORY(Lipidmaps)	MAIN_CLASS(Lipidmaps)	SUB_CLASS(Lipidmaps)	mzCloud_Results	mzVault_Results	MassList_Results	m/z	pos_TC_01	pos_TC_02	pos_TC_03	pos_TC_04	pos_TC_05	pos_TC_06	pos_WT_01	pos_WT_02	pos_WT_03	pos_WT_04	pos_WT_05	pos_WT_06	FC	log2FC	Pvalue	ROC	VIP	Up.Down
Com_1364_pos	Glycitin	Glycitin; Glycitein 7-O-glucoside	C22 H22 O10	446.12	6.163	cpd:C16195	--	HMDB0002219	LMPK12050096	Phenylpropanoids and polyketides	Isoflavonoids	Isoflavonoid O-glycosides	Polyketides [PK]	Flavonoids [PK12]	Isoflavonoids [PK1205]	No results	Full match	No results	447.127	1.43537e+08	1.31452e+08	1.12287e+08	1.0727e+08	1.11409e+08	1.38686e+08	1.07744e+08	1.04673e+08	1.1426e+08	1.11846e+08	8.16334e+07	9.08504e+07	1.21871	0.285356	0.0240893	0.833333	1.18494	up
Com_16607_pos	Daidzein	Daidzein	C15 H10 O4	272.068	4.151	cpd:C10208	map01110 Biosynthesis of secondary metabolites	HMDB0003312	LMPK12050038	Phenylpropanoids and polyketides	Isoflavonoids	Isoflav-2-enes	Polyketides [PK]	Flavonoids [PK12]	Isoflavonoids [PK1205]	No results	Invalid mass	No results	273.075	353442	409787	513944	382790	529757	318418	244510	204413	259954	240228	380715	307506	1.53185	0.615273	0.00548842	0.944444	1.37165	up
Com_4745_pos	Meclocycline	--	C22 H21 Cl N2 O8	476.096	3.724	--	--	HMDB0254395	--	Phenylpropanoids and polyketides	Tetracyclines	-	--	--	--	No results	No results	Full match	477.104	1.70257e+07	1.82497e+07	1.69472e+07	1.92284e+07	1.66176e+07	1.9046e+07	1.91515e+07	2.50731e+07	2.25369e+07	2.11718e+07	1.97169e+07	2.1361e+07	0.830274	-0.26834	0.00401885	0.972222	1.42858	down
Com_156_pos	7-hydroxy-3-(4-methoxyphenyl)-4H-chromen-4-one	--	C16 H12 O4	268.074	6.163	--	--	HMDB0005808	--	Phenylpropanoids and polyketides	Isoflavonoids	O-methylated isoflavonoids	--	--	--	Full match	Partial match	No results	269.081	9.05969e+08	1.14875e+09	9.01144e+08	1.06769e+09	1.04223e+09	1.2375e+09	4.91007e+08	7.11102e+08	5.72187e+08	5.42246e+08	5.16057e+08	6.25073e+08	1.82299	0.866303	1.29603e-05	1	1.71079	up
Com_11915_pos	Phenmetrazine	Phenmetrazine	C11 H15 N O	160.089	5.023	cpd:C07432	--	HMDB0014968	--	Organoheterocyclic compounds	Oxazinanes	Morpholines	--	--	--	No results	Invalid mass	No results	161.096	4.11704e+06	3.53708e+06	4.28439e+06	3.75282e+06	2.80955e+06	3.68519e+06	2.50191e+06	2.76394e+06	3.31941e+06	2.8046e+06	3.29271e+06	2.89381e+06	1.26227	0.336016	0.0136326	0.916667	1.27712	up
Com_1658_pos	Isoquinoline	Isoquinoline; 2-Benzazine; Benzo[c]pyridine	C9 H7 N	129.058	5.045	cpd:C06323	--	HMDB0034244	--	Organoheterocyclic compounds	Isoquinolines and derivatives	-	--	--	--	Full match	No results	No results	130.065	8.98946e+07	8.32774e+07	8.65159e+07	8.10109e+07	8.40047e+07	9.00627e+07	1.04523e+08	1.02086e+08	9.89923e+07	1.05114e+08	1.06036e+08	1.11284e+08	0.819645	-0.286929	8.21835e-06	1	1.72306	down
Com_3404_pos	5-Methoxytryptamine	5-Methoxytryptamine; 5-MeOT	C11 H14 N2 O	190.111	4.956	cpd:C05659	map00380 Tryptophan metabolism	HMDB0004095	--	Organoheterocyclic compounds	Indoles and derivatives	Tryptamines and derivatives	--	--	--	No results	Full match	Full match	191.118	2.40668e+07	2.50659e+07	2.55305e+07	2.5607e+07	2.62727e+07	2.72443e+07	3.39656e+07	3.82471e+07	4.42256e+07	4.61824e+07	3.02164e+07	2.95583e+07	0.691504	-0.532191	0.00524719	1	1.50374	down
Com_11843_pos	indole-5,6-quinone	Indole-5,6-quinone	C8 H5 N O2	147.032	5.01	cpd:C05579	map00350 Tyrosine metabolism;map01100 Metabolic pathways	HMDB0006779	--	Organoheterocyclic compounds	Indoles and derivatives	-	--	--	--	No results	No results	Full match	148.04	3.40708e+06	3.94456e+06	3.5002e+06	3.69892e+06	3.60709e+06	4.25702e+06	3.06448e+06	3.15698e+06	2.68457e+06	3.08455e+06	2.9146e+06	3.16987e+06	1.2401	0.310458	0.000617161	1	1.56025	up
Com_3197_pos	thiamine phosphate	Thiamin monophosphate; Thiamine monophosphate; Thiamin phosphate; Thiamine phosphate; TMP	C12 H18 Cl N4 O4 P S	380.048	1.269	cpd:C01081	map00730 Thiamine metabolism;map01100 Metabolic pathways	HMDB0002666	--	Organoheterocyclic compounds	Diazines	Pyrimidines and pyrimidine derivatives	--	--	--	No results	No results	Full match	191.031	3.99134e+07	2.98122e+07	2.80479e+07	3.3026e+07	4.97311e+07	3.37566e+07	2.92246e+07	2.69558e+07	2.56219e+07	2.50715e+07	2.51886e+07	2.77224e+07	1.3411	0.423416	0.022058	0.972222	1.28786	up
Com_2973_pos	1-Phenyl-3-methyl-5-pyrazolone	--	C10 H10 N2 O	174.079	3.574	--	--	HMDB0251697	--	Organoheterocyclic compounds	Azolines	Pyrazolines	--	--	--	Full match	Full match	No results	175.087	2.92561e+07	3.2123e+07	2.61278e+07	2.49532e+07	2.4764e+07	2.60052e+07	4.52192e+07	4.83927e+07	4.57022e+07	3.70232e+07	4.81515e+07	4.65886e+07	0.60215	-0.731805	5.63137e-06	1	1.73082	down
Com_7338_pos	6-Aminonicotinamide	--	C6 H7 N3 O	137.059	1.709	--	--	HMDB0247034	--	Organoheterocyclic compounds	Pyridines and derivatives	Pyridinecarboxylic acids and derivatives	--	--	--	No results	No results	Full match	138.066	1.16913e+07	1.26746e+07	1.32823e+07	1.27999e+07	1.19763e+07	1.30427e+07	7.78834e+06	1.01843e+07	7.14321e+06	1.11825e+07	7.56073e+06	6.56994e+06	1.4965	0.581594	0.00375825	1	1.53645	up
Com_8647_pos	5-Hydroxyindole	--	C8 H7 N O	133.053	4.92	--	--	HMDB0059805	--	Organoheterocyclic compounds	Indoles and derivatives	Hydroxyindoles	--	--	--	No results	No results	Full match	134.06	3.24298e+06	5.4209e+06	3.89207e+06	3.61707e+06	3.89295e+06	3.50635e+06	6.1538e+06	5.56477e+06	4.84651e+06	5.28748e+06	4.38069e+06	1.00976e+07	0.648825	-0.624099	0.0193195	0.916667	1.24425	down
Com_1539_pos	Sunitinib	--	C22 H27 F N4 O2	398.216	5.335	--	--	HMDB0015397	--	Organoheterocyclic compounds	Indoles and derivatives	Indolines	--	--	--	Invalid mass	No results	No results	399.223	9.94478e+07	1.20751e+08	1.14293e+08	1.14764e+08	1.02793e+08	1.20464e+08	9.05067e+07	8.40481e+07	8.67292e+07	8.90363e+07	6.86991e+07	9.12941e+07	1.31784	0.398177	0.000602504	1	1.5616	up
Com_785_pos	2,5-Furandicarboxylic acid	--	C6 H4 O5	156.006	2.034	--	--	HMDB0004812	--	Organoheterocyclic compounds	Furans	Furoic acid and derivatives	--	--	--	No results	No results	Full match	157.013	2.24555e+08	1.95467e+08	1.97669e+08	1.94638e+08	2.35776e+08	1.97939e+08	2.62161e+08	2.29772e+08	2.38239e+08	2.60252e+08	2.55286e+08	2.80292e+08	0.816541	-0.292403	0.00113863	0.972222	1.51132	down
Com_8476_pos	Nicotinamide N-oxide	--	C6 H6 N2 O2	138.043	2.334	--	--	HMDB0002730	--	Organoheterocyclic compounds	Pyridines and derivatives	Pyridinecarboxylic acids and derivatives	--	--	--	No results	No results	Full match	139.051	1.03086e+07	9.29515e+06	6.99736e+06	1.00694e+07	9.14559e+06	9.51411e+06	6.93609e+06	4.18154e+06	7.19514e+06	8.44398e+06	4.98381e+06	6.35042e+06	1.45258	0.538617	0.0119081	0.944444	1.32648	up
Com_87_pos	5-Hydroxymethyl-2-furancarboxylic acid	--	C6 H6 O4	142.027	2.867	--	--	HMDB0002432	--	Organoheterocyclic compounds	Furans	Furoic acid and derivatives	--	--	--	No results	No results	Full match	143.034	1.82321e+09	1.70279e+09	2.17092e+09	1.38815e+09	1.3698e+09	1.21121e+09	1.17539e+09	1.39232e+09	1.51752e+09	1.16505e+09	1.0696e+09	1.10313e+09	1.30218	0.380925	0.0411679	0.833333	1.11454	up
Com_1868_pos	5-Hydroxyindole-3-acetic acid	--	C10 H9 N O3	191.058	5.301	--	--	HMDB0000763	--	Organoheterocyclic compounds	Indoles and derivatives	Indolyl carboxylic acids and derivatives	--	--	--	No results	No results	Full match	192.065	9.89414e+07	6.84487e+07	6.46107e+07	6.25425e+07	6.69558e+07	6.2286e+07	5.39225e+07	4.67194e+07	5.66733e+07	6.00984e+07	6.42796e+07	6.11998e+07	1.23591	0.305574	0.0430865	0.944444	1.10785	up
Com_7922_pos	Indole-3-lactic acid	--	C11 H11 N O3	205.073	4.305	--	--	HMDB0000671	--	Organoheterocyclic compounds	Indoles and derivatives	Indolyl carboxylic acids and derivatives	--	--	--	No results	Full match	Full match	206.081	9.03767e+06	9.79997e+06	1.05265e+07	9.70708e+06	9.99747e+06	1.12803e+07	7.61652e+06	7.0338e+06	7.49077e+06	8.88041e+06	8.46235e+06	9.2538e+06	1.23824	0.308294	0.00301794	0.972222	1.44803	up
Com_837_pos	Acetophenone	Acetophenone; 1-Phenylethanone; Phenyl methyl ketone; Acetylbenzene; Methyl phenyl ketone	C8 H8 O	120.058	5.284	cpd:C07113	--	HMDB0033910	--	Organic oxygen compounds	Organooxygen compounds	Carbonyl compounds	--	--	--	No results	Full match	No results	121.065	1.18518e+08	1.71446e+08	8.49245e+07	1.41342e+08	1.25229e+08	1.58825e+08	1.82514e+08	2.33425e+08	1.7565e+08	2.22714e+08	2.13961e+08	1.97447e+08	0.652914	-0.615036	0.00548887	1	1.44008	down
Com_1492_pos	Maltotetraose	Maltotetraose	C24 H42 O21	666.223	1.357	cpd:C02052	--	HMDB0001296	--	Organic oxygen compounds	Organooxygen compounds	Carbohydrates and carbohydrate conjugates	--	--	--	No results	Full match	No results	667.231	9.65662e+07	8.28765e+07	7.33322e+07	1.05663e+08	7.11824e+07	9.38528e+07	1.13509e+08	9.69938e+07	1.15004e+08	9.08638e+07	1.21909e+08	1.25412e+08	0.788728	-0.342399	0.016841	0.888889	1.2425	down
Com_299_pos	L-Iditol	L-Iditol	C6 H14 O6	182.079	1.45	cpd:C01507	--	HMDB0011632	--	Organic oxygen compounds	Organooxygen compounds	Carbohydrates and carbohydrate conjugates	--	--	--	No results	Full match	Full match	183.086	4.13921e+08	4.48254e+08	3.82195e+08	4.00845e+08	4.21983e+08	4.10302e+08	5.6627e+08	5.67479e+08	7.26401e+08	5.71204e+08	5.45099e+08	5.22734e+08	0.708022	-0.498134	0.000308513	1	1.65941	down
Com_1999_pos	Pantothenic acid	Pantothenate; Pantothenic acid; (R)-Pantothenate	C9 H17 N O5	202.084	4.976	cpd:C00864	map00410 beta-Alanine metabolism;map00770 Pantothenate and CoA biosynthesis;map01100 Metabolic pathways;map01110 Biosynthesis of secondary metabolites	HMDB0000210	--	Organic oxygen compounds	Organooxygen compounds	Alcohols and polyols	--	--	--	No results	Invalid mass	No results	203.091	7.17502e+07	7.33874e+07	6.43024e+07	7.49766e+07	4.70921e+07	6.53317e+07	8.52719e+07	8.25699e+07	6.95758e+07	8.02493e+07	8.86059e+07	7.60026e+07	0.82285	-0.281298	0.0347892	0.916667	1.1646	down
Com_11453_pos	Trehalose 6-phosphate	alpha,alpha'-Trehalose 6-phosphate; Trehalose 6-phosphate	C12 H23 O14 P	422.084	6.794	cpd:C00689	map00500 Starch and sucrose metabolism;map01100 Metabolic pathways	HMDB0001124	--	Organic oxygen compounds	Organooxygen compounds	Carbohydrates and carbohydrate conjugates	--	--	--	No results	No results	Full match	423.091	3.61665e+06	4.84741e+06	3.79097e+06	2.47451e+06	3.17459e+06	2.51052e+06	1.66488e+06	2.03652e+06	2.29126e+06	1.01264e+06	1.24386e+06	2.24077e+06	1.94612	0.9606	0.0031251	1	1.43678	up
Com_504_pos	D-Erythrose 4-phosphate	D-Erythrose 4-phosphate	C4 H9 O7 P	200.009	1.186	cpd:C00279	map00030 Pentose phosphate pathway;map00400 Phenylalanine, tyrosine and tryptophan biosynthesis;map00750 Vitamin B6 metabolism;map01100 Metabolic pathways;map01110 Biosynthesis of secondary metabolites;map01130 Biosynthesis of antibiotics;map01200 Carbon metabolism;map01230 Biosynthesis of amino acids	HMDB0001321	--	Organic oxygen compounds	Organooxygen compounds	Carbohydrates and carbohydrate conjugates	--	--	--	No results	No results	Full match	201.017	3.3701e+08	3.56588e+08	3.50946e+08	3.55282e+08	3.50069e+08	4.09853e+08	1.31838e+08	1.08295e+08	1.89444e+08	3.80181e+08	1.71137e+08	2.22452e+08	1.79479	0.843812	0.0130619	0.861111	1.39782	up
Com_1249_pos	D-Fructose 6-phosphate	D-Fructose 6-phosphate; D-Fructose 6-phosphoric acid; Neuberg ester	C6 H13 O9 P	260.03	1.484	cpd:C00085	map00052 Galactose metabolism;map00500 Starch and sucrose metabolism;map00680 Methane metabolism;map01100 Metabolic pathways;map01200 Carbon metabolism	HMDB0304311	--	Organic oxygen compounds	Organooxygen compounds	Carbohydrates and carbohydrate conjugates	--	--	--	No results	No results	Full match	261.037	2.52873e+07	2.61116e+07	2.48864e+07	2.75154e+07	2.9083e+07	2.534e+07	8.33334e+07	6.41654e+07	1.63558e+08	5.90131e+07	7.82072e+07	1.12648e+08	0.282077	-1.82584	0.00048287	1	1.70239	down
Com_11154_pos	Muscone	--	C16 H30 O	260.214	7.444	--	--	HMDB0034181	--	Organic oxygen compounds	Organooxygen compounds	Carbonyl compounds	--	--	--	No results	Invalid mass	No results	261.221	4.51567e+06	5.24433e+06	4.18862e+06	3.92874e+06	5.04496e+06	3.95462e+06	2.84095e+06	2.73346e+06	2.6453e+06	2.77365e+06	2.23427e+06	2.95074e+06	1.66129	0.732303	1.84985e-05	1	1.70886	up
Com_1848_pos	Glucose 1-phosphate	--	C6 H13 O9 P	278.04	1.472	--	--	HMDB0001586	--	Organic oxygen compounds	Organooxygen compounds	Carbohydrates and carbohydrate conjugates	--	--	--	No results	Invalid mass	No results	279.047	3.36955e+07	3.43523e+07	3.24741e+07	3.71182e+07	3.82319e+07	3.25121e+07	8.4453e+07	8.55793e+07	1.00568e+08	6.19254e+07	1.04268e+08	8.59323e+07	0.398649	-1.32681	1.89951e-05	1	1.77351	down
Com_5090_pos	Deoxyribose 5-Phosphate	--	C5 H11 O7 P	214.024	1.189	--	--	HMDB0001031	--	Organic oxygen compounds	Organooxygen compounds	Carbohydrates and carbohydrate conjugates	--	--	--	No results	No results	Full match	215.031	1.85287e+07	2.14213e+07	2.29834e+07	2.43345e+07	2.52858e+07	2.29896e+07	1.08534e+07	1.11976e+07	1.0583e+07	1.61329e+07	1.91262e+07	1.16193e+07	1.70468	0.7695	0.00157206	0.972222	1.55883	up
Com_5150_pos	Stearamide	Octadecanamide; Stearamide; Stearic acid amide	C18 H37 N O	283.287	10.229	cpd:C13846	--	HMDB0034146	LMFA08010003	Organic acids and derivatives	Carboximidic acids and derivatives	Carboximidic acids	Fatty Acyls [FA]	Fatty amides [FA08]	Primary amides [FA0801]	No results	Full match	No results	284.294	3.79913e+06	4.35993e+06	2.64706e+06	2.20329e+06	2.39054e+06	2.25491e+06	2.04795e+07	4.66054e+06	2.79883e+06	1.54818e+07	9.1386e+06	8.49417e+06	0.289171	-1.79001	0.0144977	0.944444	1.33056	down
Com_5427_pos	N-Acetyl-D-tryptophan	N-Acetyl-D-tryptophan	C13 H14 N2 O3	246.1	5.513	cpd:C03137	--	HMDB0255052	--	Organic acids and derivatives	Carboxylic acids and derivatives	Amino acids, peptides, and analogues	--	--	--	No results	No results	Full match	247.107	8.70857e+06	1.1838e+07	8.64456e+06	1.77635e+07	9.99096e+06	8.35606e+06	1.77186e+07	1.15355e+07	2.31578e+07	1.44138e+07	1.10356e+07	1.64516e+07	0.692393	-0.530338	0.0462566	0.805556	1.07663	down
Com_2231_pos	N6-Succinyl Adenosine	--	C14 H17 N5 O8	383.108	4.967	--	--	HMDB0255303	--	Organic acids and derivatives	Carboxylic acids and derivatives	Dicarboxylic acids and derivatives	--	--	--	No results	No results	Full match	384.115	6.38488e+07	6.27093e+07	6.58203e+07	6.48896e+07	7.01454e+07	7.71889e+07	5.06961e+07	5.56025e+07	5.05513e+07	5.36109e+07	5.2965e+07	5.19104e+07	1.28308	0.359614	0.000187219	1	1.68139	up
Com_7422_pos	Pro-Leu	--	C11 H20 N2 O3	228.147	1.663	--	--	HMDB0253028	--	Organic acids and derivatives	Carboxylic acids and derivatives	Amino acids, peptides, and analogues	--	--	--	No results	No results	Full match	229.154	6.7762e+06	1.30564e+07	8.58578e+06	8.00061e+06	7.60385e+06	8.06478e+06	2.44323e+06	3.70853e+06	2.9751e+06	3.40163e+06	2.97098e+06	3.26869e+06	2.77532	1.47265	1.05065e-05	1	1.74161	up
Com_202_pos	Epoxomicin	--	C28 H50 N4 O7	554.366	7.464	--	--	HMDB0251879	--	Organic acids and derivatives	Carboxylic acids and derivatives	Amino acids, peptides, and analogues	--	--	--	No results	No results	Full match	577.356	8.27223e+08	1.03121e+09	8.4803e+08	7.44509e+08	7.44181e+08	9.95117e+08	2.80727e+08	3.21756e+08	2.67128e+08	2.22757e+08	2.7193e+08	1.85882e+07	3.75322	1.90813	0.0158518	1	1.37188	up
Com_1026_pos	Cyclohexaneacetic acid	--	C8 H14 O2	142.1	5.359	--	--	HMDB0031403	--	Organic acids and derivatives	Carboxylic acids and derivatives	Carboxylic acids	--	--	--	No results	No results	Full match	143.107	1.10392e+08	1.35704e+08	1.10653e+08	1.35053e+08	1.57274e+08	1.4178e+08	1.91068e+08	1.76633e+08	1.91815e+08	2.01373e+08	2.08441e+08	1.98145e+08	0.677408	-0.561903	0.000481967	1	1.65	down
Com_5702_pos	6-Hydroxycaproic acid	--	C6 H12 O3	132.079	1.994	--	--	HMDB0012843	--	Organic acids and derivatives	Hydroxy acids and derivatives	Medium-chain hydroxy acids and derivatives	--	--	--	No results	Full match	Full match	133.086	1.47098e+07	1.65061e+07	1.96426e+07	1.51763e+07	2.01046e+07	2.02624e+07	1.06375e+07	1.13998e+07	1.13177e+07	1.0335e+07	9.73514e+06	1.05623e+07	1.66286	0.733664	0.000153735	1	1.70536	up
Com_12529_pos	DL-Serine	--	C3 H7 N O3	105.042	1.362	--	--	HMDB0003406	--	Organic acids and derivatives	Carboxylic acids and derivatives	Amino acids, peptides, and analogues	--	--	--	No results	No results	Full match	106.05	3.05653e+06	2.68912e+06	3.50417e+06	2.94359e+06	2.34365e+06	3.51717e+06	808882	813427	1.02177e+06	769213	793123	733897	3.65447	1.86966	4.43045e-08	1	1.80769	up
Com_1193_pos	Oxaceprol	--	C7 H11 N O4	173.069	2.188	--	--	HMDB0000725	--	Organic acids and derivatives	Carboxylic acids and derivatives	Amino acids, peptides, and analogues	--	--	--	No results	No results	Full match	174.076	1.3725e+08	1.30041e+08	1.27209e+08	1.41465e+08	1.34103e+08	1.26242e+08	1.60939e+08	1.51512e+08	1.74958e+08	1.6771e+08	1.69436e+08	1.66414e+08	0.803569	-0.315506	1.26079e-05	1	1.71273	down
Com_4818_pos	N6-Acetyl-L-Lysine	--	C8 H16 N2 O3	188.116	1.34	--	--	HMDB0000206	--	Organic acids and derivatives	Carboxylic acids and derivatives	Amino acids, peptides, and analogues	--	--	--	No results	No results	Full match	189.123	1.18595e+07	1.23948e+07	2.30152e+07	1.09535e+07	2.13276e+07	1.35116e+07	2.73908e+07	1.28783e+07	2.52597e+07	2.28246e+07	2.68348e+07	2.45782e+07	0.665841	-0.586751	0.0362713	0.888889	1.11966	down
Com_4500_pos	Cytidine	Cytidine	C9 H13 N3 O5	243.085	2.153	cpd:C00475	map00240 Pyrimidine metabolism;map01100 Metabolic pathways	HMDB0000089	--	Nucleosides, nucleotides, and analogues	Pyrimidine nucleosides	-	--	--	--	No results	No results	Full match	244.093	2.31399e+07	2.04308e+07	1.62729e+07	2.4665e+07	1.73532e+07	2.34727e+07	2.88369e+07	2.24385e+07	3.06874e+07	2.84121e+07	2.75475e+07	2.60879e+07	0.764187	-0.388002	0.00969225	0.916667	1.33577	down
Com_7969_pos	5-Methyluridine	--	C10 H14 N2 O6	258.085	1.969	--	--	HMDB0000884	--	Nucleosides, nucleotides, and analogues	Pyrimidine nucleosides	-	--	--	--	No results	No results	Full match	259.093	1.057e+07	1.02771e+07	9.57405e+06	9.16544e+06	9.71149e+06	1.11802e+07	7.96288e+06	7.60836e+06	7.415e+06	8.19256e+06	7.00503e+06	7.65223e+06	1.31945	0.399933	3.32368e-05	1	1.69453	up
Com_2884_pos	Methyl Palmitate	Methyl palmitate	C17 H34 O2	287.282	6.087	cpd:C16995	--	HMDB0061859	--	Lipids and lipid-like molecules	Fatty Acyls	Fatty acid esters	--	--	--	Invalid mass	Invalid mass	No results	288.289	1.51643e+07	2.68158e+07	1.45004e+07	1.42672e+07	1.70751e+07	1.62568e+07	4.25633e+07	2.39482e+07	4.85193e+07	2.08631e+07	2.03682e+07	4.102e+07	0.527568	-0.922572	0.0122188	0.916667	1.31184	down
Com_11322_pos	4-Oxoretinol	4-Oxoretinol	C20 H28 O2	300.209	7.006	cpd:C16683	--	HMDB0012329	--	Lipids and lipid-like molecules	Prenol lipids	Retinoids	--	--	--	No results	No results	Full match	301.216	3.30088e+06	3.06572e+06	2.88002e+06	3.01768e+06	2.7289e+06	3.41207e+06	3.61275e+06	4.57787e+06	3.68549e+06	4.14175e+06	4.45113e+06	4.39093e+06	0.740359	-0.433703	0.000256033	1	1.60448	down
Com_3237_pos	Traumatic acid	Traumatic acid; (2E)-Dodecenedioic acid; Dodec-2-enedioic acid	C12 H20 O4	228.136	6.197	cpd:C16308	map00592 alpha-Linolenic acid metabolism;map01110 Biosynthesis of secondary metabolites	HMDB0000933	LMFA01170002	Lipids and lipid-like molecules	Fatty Acyls	Fatty acids and conjugates	Fatty Acyls [FA]	Fatty Acids and Conjugates [FA01]	Dicarboxylic acids [FA0117]	No results	No results	Full match	229.143	1.9364e+07	2.1638e+07	1.83504e+07	1.94544e+07	1.92735e+07	2.20773e+07	4.0251e+07	4.28335e+07	4.31806e+07	4.41027e+07	3.51817e+07	4.12237e+07	0.486916	-1.03826	2.16135e-08	1	1.80675	down
Com_9540_pos	9-KODE	9-OxoODE; 9-KODE; (10E,12Z)-9-Oxooctadeca-10,12-dienoic acid	C18 H30 O3	294.219	7.586	cpd:C14766	map00591 Linoleic acid metabolism	HMDB0004669	LMFA02000274	Lipids and lipid-like molecules	Fatty Acyls	Lineolic acids and derivatives	Fatty Acyls [FA]	Octadecanoids [FA02]	Other Octadecanoids [FA0200]	No results	No results	Full match	295.227	6.20312e+06	6.68237e+06	6.19495e+06	7.78124e+06	7.38521e+06	6.63517e+06	5.25566e+06	5.66049e+06	4.73608e+06	5.13301e+06	3.99668e+06	5.13118e+06	1.36669	0.45069	0.000575883	1	1.56372	up
Com_378_pos	Pulegone	Pulegone; (+)-Pulegone	C10 H16 O	152.12	5.657	cpd:C09893	map01110 Biosynthesis of secondary metabolites	HMDB0035604	--	Lipids and lipid-like molecules	Prenol lipids	Monoterpenoids	--	--	--	No results	Full match	No results	153.128	4.00635e+08	3.47729e+08	3.02101e+08	3.12551e+08	3.43382e+08	3.49804e+08	3.65969e+08	3.8676e+08	5.72509e+08	4.53405e+08	4.02856e+08	4.29269e+08	0.787586	-0.34449	0.0153841	0.944444	1.27562	down
Com_269_pos	Tiglic acid	Tiglic acid; (E)-2,3-Dimethylacrylic acid	C5 H8 O2	100.053	4.524	cpd:C08279	--	HMDB0001470	LMFA01020030	Lipids and lipid-like molecules	Fatty Acyls	Fatty acids and conjugates	Fatty Acyls [FA]	Fatty Acids and Conjugates [FA01]	Methyl branched fatty acids [FA0102]	No results	No results	Full match	101.06	5.04286e+08	4.378e+08	3.93127e+08	3.94731e+08	5.31129e+08	4.54104e+08	7.2702e+08	5.82967e+08	5.66625e+08	7.98453e+08	7.74722e+08	5.64903e+08	0.67631	-0.564242	0.00116731	1	1.51841	down
Com_2875_pos	Sebacic acid	Sebacic acid; Decanedioic acid	C10 H18 O4	202.12	5.179	cpd:C08277	--	HMDB0000792	LMFA01170006	Lipids and lipid-like molecules	Fatty Acyls	Fatty acids and conjugates	Fatty Acyls [FA]	Fatty Acids and Conjugates [FA01]	Dicarboxylic acids [FA0117]	No results	No results	Full match	203.128	4.89167e+07	5.00774e+07	5.24477e+07	4.30024e+07	5.8357e+07	4.71803e+07	3.85626e+07	3.15405e+07	3.33639e+07	3.47139e+07	3.97523e+07	3.66736e+07	1.39782	0.483179	0.000137085	1	1.63162	up
Com_1129_pos	Cuminaldehyde	4-Isopropylbenzaldehyde; p-Cumic aldehyde; Cuminaldehyde	C10 H12 O	148.089	6.579	cpd:C06577	--	HMDB0002214	--	Lipids and lipid-like molecules	Prenol lipids	Monoterpenoids	--	--	--	No results	Full match	No results	149.096	1.49534e+08	1.80114e+08	1.47531e+08	1.55422e+08	1.4806e+08	1.4657e+08	4.98e+07	5.40777e+07	5.74579e+07	6.67728e+07	6.92712e+07	6.37297e+07	2.56773	1.36049	2.20419e-07	1	1.80362	up
Com_2777_pos	D-Panthenol	Pantothenol; (R)-2,4-Dihydroxy-N-(3-hydroxypropyl)-3,3-dimethylbutanamide; Dexpanthenol; 2,4-Dihydroxy-N-(3-hydroxypropyl)-3,3-dimethylbutanamide; (+)-Panthenol; Bepanthen; Bepanthene; Bepantol; D-(+)-2,4-Dihydroxy-N-(3-hydroxypropyl)-3,3-dimethylbutyramide; Cozyme; D(+)-Panthenol; D(+)-Pantothenyl alcohol; D-P-A Injection; D-Panthenol; d-Pantothenol; d-Pantothenyl alcohol; Ilopan; Motilyn; Panad…	C9 H19 N O4	205.131	4.989	cpd:C05944	map00770 Pantothenate and CoA biosynthesis	HMDB0304820	--	Lipids and lipid-like molecules	Fatty Acyls	Fatty amides	--	--	--	No results	Full match	Full match	206.139	5.94218e+07	5.22e+07	5.69279e+07	5.76227e+07	6.04583e+07	5.81271e+07	3.3868e+07	3.42653e+07	3.38959e+07	3.50648e+07	3.59118e+07	3.52155e+07	1.65573	0.727466	1.00176e-07	1	1.82245	up
Com_3933_pos	5beta-Androstane-3,17-dione	5beta-Androstane-3,17-dione	C19 H28 O2	288.209	6.84	cpd:C03772	--	HMDB0003769	LMST02020058	Lipids and lipid-like molecules	Steroids and steroid derivatives	Androstane steroids	Sterols [ST]	Steroids [ST02]	C19 steroids (androgens) and derivatives [ST0202]	No results	No results	Full match	289.216	2.81947e+07	3.04557e+07	2.19265e+07	2.48081e+07	2.20987e+07	3.52081e+07	1.35088e+07	1.50329e+07	1.43443e+07	1.28755e+07	1.44857e+07	1.39186e+07	1.93299	0.950836	0.000220441	1	1.71459	up
Com_3881_pos	Hydrocortisone acetate	Cortisol 21-acetate; Hydrocortisone acetate; Cortell	C23 H32 O6	404.22	7.191	cpd:C02821	--	HMDB0000063	--	Lipids and lipid-like molecules	Steroids and steroid derivatives	Hydroxysteroids	--	--	--	No results	No results	Full match	427.21	1.82645e+07	1.66041e+07	1.57413e+07	1.49939e+07	1.58378e+07	1.41892e+07	3.05723e+07	3.37254e+07	3.16532e+07	1.67831e+07	2.96885e+07	2.72984e+07	0.563459	-0.827616	0.00217337	0.972222	1.56066	down
Com_2439_pos	Menaquinone	Menaquinone; Vitamin K2	C31 H40 O2	444.305	7.447	cpd:C00828	map00130 Ubiquinone and other terpenoid-quinone biosynthesis;map01100 Metabolic pathways;map01110 Biosynthesis of secondary metabolites	HMDB0259856	--	Lipids and lipid-like molecules	Prenol lipids	Diterpenoids	--	--	--	No results	No results	Full match	445.312	4.5317e+07	3.34842e+07	6.71933e+07	5.59758e+07	7.30245e+07	3.24243e+07	4.90629e+06	8.67051e+06	9.74715e+06	6.56086e+06	7.40829e+06	7.4844e+06	6.86548	2.77936	1.70047e-06	1	1.77087	up
Com_67_pos	Palmitic Acid	Hexadecanoic acid; Hexadecanoate; Hexadecylic acid; Palmitic acid; Palmitate; Cetylic acid	C16 H32 O2	273.267	6.029	cpd:C00249	map00061 Fatty acid biosynthesis;map00062 Fatty acid elongation;map00071 Fatty acid degradation;map01040 Biosynthesis of unsaturated fatty acids;map01100 Metabolic pathways;map01212 Fatty acid metabolism	HMDB0000220	LMFA01010001	Lipids and lipid-like molecules	Fatty Acyls	Fatty acids and conjugates	Fatty Acyls [FA]	Fatty Acids and Conjugates [FA01]	Straight chain fatty acids [FA0101]	Invalid mass	No results	No results	274.274	1.39539e+09	1.40177e+09	1.39627e+09	1.16751e+09	1.39968e+09	1.20129e+09	1.99183e+09	1.65349e+09	2.80595e+09	1.23105e+09	1.72445e+09	2.17506e+09	0.687449	-0.540676	0.0274565	0.888889	1.24681	down
Com_9414_pos	Arachidonic acid	Arachidonate; Arachidonic acid; (5Z,8Z,11Z,14Z)-Icosatetraenoic acid; cis-5,8,11,14-Eicosatetraenoic acid	C20 H32 O2	286.23	6.128	cpd:C00219	map00590 Arachidonic acid metabolism;map00591 Linoleic acid metabolism;map01040 Biosynthesis of unsaturated fatty acids;map01100 Metabolic pathways	HMDB0001043	LMFA01030001	Lipids and lipid-like molecules	Fatty Acyls	Fatty acids and conjugates	Fatty Acyls [FA]	Fatty Acids and Conjugates [FA01]	Unsaturated fatty acids [FA0103]	No results	Invalid mass	No match	287.237	5.81137e+06	1.19534e+06	1.17849e+06	2.87481e+06	8.41111e+06	2.77749e+06	644430	944462	159736	734262	963493	810450	5.22656	2.38586	0.00530196	1	1.37888	up
Com_9_pos	(+)-ar-Turmerone	--	C15 H20 O	216.151	6.653	--	--	HMDB0035612	--	Lipids and lipid-like molecules	Prenol lipids	Sesquiterpenoids	--	--	--	Full match	No results	No results	217.158	5.46887e+07	5.93478e+07	5.07562e+07	5.913e+07	5.45687e+07	5.90449e+07	9.35559e+09	9.64698e+09	9.00192e+09	9.06004e+09	9.64602e+09	1.01846e+10	0.0059326	-7.39712	4.22817e-17	1	1.84113	down
Com_1036_pos	Monolaurin	--	C15 H30 O4	296.198	5.915	--	--	HMDB0245396	--	Lipids and lipid-like molecules	Glycerolipids	Monoradylglycerols	--	--	--	Invalid mass	No results	No results	297.205	1.07135e+08	1.05423e+08	1.04717e+08	1.10367e+08	1.26267e+08	1.17333e+08	1.96034e+08	1.43439e+08	1.70635e+08	1.90842e+08	1.71327e+08	2.01667e+08	0.625025	-0.678015	5.0429e-05	1	1.7072	down
Com_1323_pos	10-Undecenoic acid	--	C11 H20 O2	184.146	5.607	--	--	HMDB0033724	LMFA01030036	Lipids and lipid-like molecules	Fatty Acyls	Fatty acids and conjugates	Fatty Acyls [FA]	Fatty Acids and Conjugates [FA01]	Unsaturated fatty acids [FA0103]	No results	No results	Full match	185.153	1.32272e+08	1.35483e+08	1.33578e+08	1.45568e+08	1.46066e+08	1.34833e+08	5.93209e+07	5.99834e+07	5.816e+07	6.5542e+07	7.23482e+07	7.44745e+07	2.1235	1.08644	1.41903e-06	1	1.80669	up
Com_7390_pos	Avocadyne 1-acetate	--	C19 H34 O4	308.235	6.223	--	--	HMDB0031048	LMFA05000644	Lipids and lipid-like molecules	Fatty Acyls	Fatty alcohols	Fatty Acyls [FA]	Fatty alcohols [FA05]	_	No results	Invalid mass	No results	309.242	6.49154e+06	7.97193e+06	7.66271e+06	6.20976e+06	9.09074e+06	7.76287e+06	1.11248e+07	1.20134e+07	1.12522e+07	1.16241e+07	1.25818e+07	1.05731e+07	0.653317	-0.614145	0.000256588	1	1.6745	down
Com_7782_pos	Boldione	--	C19 H24 O2	284.177	6.363	--	--	HMDB0003422	--	Lipids and lipid-like molecules	Steroids and steroid derivatives	Androstane steroids	--	--	--	No results	No results	Full match	285.184	4.66763e+06	4.75728e+06	3.95004e+06	5.13243e+06	5.05358e+06	3.45754e+06	1.13802e+07	1.09177e+07	1.0578e+07	1.20125e+07	5.51568e+06	1.09172e+07	0.440606	-1.18244	0.000412734	1	1.62526	down
Com_2091_pos	Maltitol	--	C12 H24 O11	344.132	1.332	--	--	HMDB0002928	--	Lipids and lipid-like molecules	Fatty Acyls	Fatty acyl glycosides	--	--	--	No results	Full match	Full match	345.139	4.70555e+07	4.39814e+07	4.54541e+07	5.72229e+07	5.93337e+07	5.21731e+07	7.5635e+07	5.41896e+07	8.55847e+07	6.36129e+07	9.08733e+07	5.94177e+07	0.710951	-0.492178	0.010018	0.944444	1.33623	down
Com_11729_pos	Guggulsterone	--	C21 H28 O2	312.209	7.248	--	--	HMDB0002726	--	Lipids and lipid-like molecules	Steroids and steroid derivatives	Androstane steroids	--	--	--	No results	No results	Full match	313.216	4.02119e+06	4.5035e+06	3.47567e+06	3.44232e+06	3.72445e+06	4.19076e+06	2.9695e+06	1.20651e+06	3.07129e+06	2.33833e+06	2.83311e+06	2.94717e+06	1.52011	0.604177	0.0246893	1	1.27028	up
Com_4288_pos	19-Nortestosterone	--	C18 H26 O2	274.193	5.709	--	--	HMDB0002725	LMST02010044	Lipids and lipid-like molecules	Steroids and steroid derivatives	Estrane steroids	Sterols [ST]	Steroids [ST02]	C18 steroids (estrogens) and derivatives [ST0201]	No results	No results	Full match	275.2	1.91968e+07	1.88746e+07	1.59636e+07	1.50119e+07	1.94953e+07	1.68916e+07	2.27802e+07	1.71273e+07	2.13504e+07	3.11208e+07	2.75689e+07	3.30884e+07	0.688949	-0.537531	0.0163838	0.916667	1.30277	down
Com_15844_pos	4-Methylvaleric Acid	--	C6 H12 O2	116.084	0.726	--	--	HMDB0000689	--	Lipids and lipid-like molecules	Fatty Acyls	Fatty acids and conjugates	--	--	--	No results	No results	Full match	117.091	725904	240497	431365	383999	488244	206068	672856	560946	1.0404e+06	508670	692011	467165	0.628119	-0.67089	0.0480909	0.833333	1.08847	down
Com_1982_pos	7-Ketolithocholic acid	--	C24 H38 O4	390.278	7.859	--	--	HMDB0000467	--	Lipids and lipid-like molecules	Steroids and steroid derivatives	Bile acids, alcohols and derivatives	--	--	--	No results	No results	Full match	391.285	8.17266e+07	9.10266e+07	8.39341e+07	8.29793e+07	8.53073e+07	8.83026e+07	1.98654e+07	3.08336e+07	2.67332e+07	2.45543e+07	2.91516e+07	2.84637e+07	3.21598	1.68526	3.72994e-06	1	1.81249	up
Com_5050_pos	2-Methylbutyroylcarnitine	--	C12 H23 N O4	245.162	5.105	--	--	HMDB0000378	LMFA07070034	Lipids and lipid-like molecules	Fatty Acyls	Fatty acid esters	Fatty Acyls [FA]	Fatty esters [FA07]	Fatty acyl carnitines [FA0707]	No results	No results	Full match	246.17	6.02308e+06	5.58121e+06	5.51866e+06	5.59327e+06	5.31037e+06	5.96332e+06	2.07336e+07	2.2623e+07	1.92921e+07	1.8066e+07	2.37471e+07	1.98076e+07	0.273518	-1.87029	1.46992e-08	1	1.82991	down
Com_11000_pos	Anacardic acid	6-Pentadecylsalicylic acid; Anacardic acid	C22 H36 O3	348.266	6.677	cpd:C10759	--	HMDB0033896	LMPK15040001	Benzenoids	Benzene and substituted derivatives	Benzoic acids and derivatives	Polyketides [PK]	_	_	No results	Full match	No results	349.274	2.85112e+06	3.12618e+06	2.08302e+06	2.76956e+06	2.70481e+06	2.87536e+06	3.8663e+06	3.95583e+06	2.1329e+06	4.37451e+06	3.96764e+06	5.6429e+06	0.685464	-0.544848	0.0463133	0.861111	1.12248	down
Com_555_pos	trans-Anethole	Anethole; t-Anethole; trans-Anethole	C10 H12 O	148.089	6.727	cpd:C10428	--	HMDB0248443	--	Benzenoids	Phenol ethers	Anisoles	--	--	--	No results	Full match	No results	149.096	3.64487e+08	3.7304e+08	3.46383e+08	3.47137e+08	3.90684e+08	3.5901e+08	7.64388e+07	4.46108e+07	4.33464e+07	8.47921e+07	8.97633e+07	5.86158e+07	5.48521	2.45555	3.40202e-05	1	1.79065	up
Com_5429_pos	o-Toluic Acid	o-Toluate; o-Methylbenzoate; o-Toluic Acid; 2-Methylbenzoic acid	C8 H8 O2	136.053	1.384	cpd:C07215	map01100 Metabolic pathways	HMDB0002340	--	Benzenoids	Benzene and substituted derivatives	Benzoic acids and derivatives	--	--	--	No results	No results	Full match	137.06	1.97314e+07	2.06585e+07	2.16358e+07	2.21864e+07	2.19579e+07	2.13102e+07	1.54007e+07	1.64278e+07	1.25899e+07	1.9601e+07	1.97052e+07	2.02223e+07	1.2264	0.294427	0.0346451	0.972222	1.21723	up
Com_12625_pos	2-Hydroxyphenylacetic acid	2-Hydroxyphenylacetate; 2-Hydroxyphenylacetic acid	C8 H8 O3	152.051	1.739	cpd:C05852	map00360 Phenylalanine metabolism;map01100 Metabolic pathways	HMDB0000669	--	Benzenoids	Benzene and substituted derivatives	Phenylacetic acids	--	--	--	No results	Invalid mass	No results	153.058	1.65743e+06	663072	759968	646100	1.54543e+06	686354	2.21494e+06	2.48218e+06	2.86029e+06	1.95105e+06	3.68272e+06	2.87148e+06	0.370945	-1.43072	0.000996559	1	1.57678	down
Com_5712_pos	2-Phenylethylamine	Phenethylamine; 2-Phenylethylamine; beta-Phenylethylamine; Phenylethylamine	C8 H11 N	121.089	4.73	cpd:C05332	map00360 Phenylalanine metabolism	HMDB0012275	--	Benzenoids	Benzene and substituted derivatives	Phenethylamines	--	--	--	No results	No results	Full match	122.097	1.57971e+07	1.30087e+07	1.47424e+07	1.35475e+07	1.30255e+07	1.20298e+07	1.75329e+07	1.88746e+07	2.05303e+07	1.83819e+07	1.78049e+07	1.62684e+07	0.750971	-0.413171	0.000258055	1	1.60614	down
Com_12162_pos	Hippuric acid	Hippurate; Hippuric acid; N-Benzoylglycine; Benzoylaminoacetic acid	C9 H9 N O3	179.058	5.398	cpd:C01586	map00360 Phenylalanine metabolism	HMDB0000714	--	Benzenoids	Benzene and substituted derivatives	Benzoic acids and derivatives	--	--	--	No results	No results	Full match	180.066	1.75696e+06	1.98247e+06	1.86971e+06	3.96018e+06	2.17306e+06	1.76522e+06	2.08884e+06	1.16116e+06	1.09367e+06	1.80433e+06	1.3964e+06	1.2178e+06	1.54157	0.624404	0.0309452	0.833333	1.14802	up
Com_356_pos	Benzoic acid	Benzoate; Benzoic acid; Benzenecarboxylic acid; Phenylformic acid; Dracylic acid	C7 H6 O2	122.037	5.751	cpd:C00180	map00360 Phenylalanine metabolism;map01100 Metabolic pathways;map01110 Biosynthesis of secondary metabolites	HMDB0001870	--	Benzenoids	Benzene and substituted derivatives	Benzoic acids and derivatives	--	--	--	No results	Full match	Full match	123.044	5.68938e+08	5.90023e+08	4.94858e+08	5.30215e+08	5.91981e+08	5.50119e+08	4.25915e+08	3.51722e+08	4.29793e+08	4.50328e+08	4.16866e+08	4.12748e+08	1.33721	0.419224	7.94272e-05	1	1.65861	up
Com_13082_pos	Anthranilic acid	Anthranilate; Anthranilic acid; o-Aminobenzoic acid; Vitamin L1; 2-Aminobenzoate	C7 H7 N O2	137.047	4.977	cpd:C00108	map00380 Tryptophan metabolism;map00400 Phenylalanine, tyrosine and tryptophan biosynthesis;map01100 Metabolic pathways;map01110 Biosynthesis of secondary metabolites;map01130 Biosynthesis of antibiotics;map01230 Biosynthesis of amino acids	HMDB0001123	--	Benzenoids	Benzene and substituted derivatives	Benzoic acids and derivatives	--	--	--	No results	No results	Full match	275.102	1.91162e+06	2.5257e+06	1.75568e+06	1.82822e+06	3.16819e+06	342604	279571	225880	2.33241e+06	310920	351329	165145	3.1463	1.65366	0.0158324	0.861111	1.25043	up
Com_4395_pos	4-Ethylbenzaldehyde	--	C9 H10 O	134.073	6.728	--	--	HMDB0032024	--	Benzenoids	Benzene and substituted derivatives	Benzoyl derivatives	--	--	--	No results	Full match	No results	135.081	2.84819e+07	2.84285e+07	3.11871e+07	2.92172e+07	2.59789e+07	2.25812e+07	8.05901e+06	9.03902e+06	6.95879e+06	9.95445e+06	1.02714e+07	8.65631e+06	3.13332	1.64769	5.08952e-08	1	1.80368	up
Com_4371_pos	Metanephrine	--	C10 H15 N O3	197.105	4.723	--	--	HMDB0004063	--	Benzenoids	Phenols	Methoxyphenols	--	--	--	No results	No results	Full match	198.112	2.23758e+07	2.39215e+07	2.06313e+07	2.6662e+07	2.86828e+07	3.03742e+07	1.54255e+07	2.6929e+07	1.8362e+07	2.1029e+07	1.99349e+07	1.42503e+07	1.31671	0.396943	0.0306111	0.861111	1.16621	up
Com_2179_pos	Epinephrine	--	C9 H13 N O3	183.089	2.438	--	--	HMDB0000068	--	Benzenoids	Phenols	Benzenediols	--	--	--	No results	Full match	Full match	184.097	5.10388e+07	6.44732e+07	6.19705e+07	7.98211e+07	8.48907e+07	7.73266e+07	3.59547e+07	4.61676e+07	3.74995e+07	3.22265e+07	3.96274e+07	3.84377e+07	1.82469	0.867653	0.000169648	1	1.65282	up
Com_1527_pos	11β-Hydroxyandrosterone	3alpha,11beta-Dihydroxy-5alpha-androstane-17-one; 11beta-Hydroxyandrosterone	C19 H30 O3	306.219	6.456	cpd:C14606	--	--	--	--	--	--	--	--	--	No results	Full match	No results	307.227	9.29418e+07	5.84917e+07	8.26816e+07	9.17702e+07	8.90764e+07	5.32215e+07	1.06773e+08	1.04592e+08	1.24898e+08	1.01425e+08	1.23038e+08	1.13578e+08	0.694321	-0.526326	0.0105003	1	1.38586	down
Com_11930_pos	Glycine anhydride	2,5-Dioxopiperazine; Diketopiperazine; 2,5-Diazacyclohexane-1,4-dione; 2,5-Piperazinedione; Glycine anhydride	C4 H6 N2 O2	114.044	4.891	cpd:C02777	--	--	--	--	--	--	--	--	--	No results	Invalid mass	No results	115.051	3.26503e+06	3.1267e+06	2.55079e+06	2.59846e+06	2.05889e+06	3.203e+06	4.35624e+06	3.16837e+06	3.72472e+06	4.1143e+06	3.05914e+06	3.21319e+06	0.776617	-0.364724	0.0232942	0.833333	1.1943	down
Com_9864_pos	PC (22:0/22:1)	--	C52 H102 N O8 P	899.733	11.602	--	--	--	LMGP01011102	--	--	--	Glycerophospholipids [GP]	Glycerophosphocholines [GP01]	Diacylglycerophosphocholines [GP0101]	No results	Full match	No results	900.741	2.99677e+06	3.66006e+06	6.01539e+06	7.21878e+06	3.90635e+06	3.69362e+06	1.58364e+06	2.22541e+06	2.14016e+06	3.65654e+06	3.00624e+06	394320	2.11366	1.07975	0.040606	0.944444	1.15	up
ID	Name	Other_name(Kegg_name)	Formula	Molecular Weight	RT [min]	Kegg_ID	KEGG_pathway	HMDB_ID	Lipidmaps_ID	SuperClass(HMDB)	Class(HMDB)	SubClass(HMDB)	CATEGORY(Lipidmaps)	MAIN_CLASS(Lipidmaps)	SUB_CLASS(Lipidmaps)	mzCloud_Results	mzVault_Results	MassList_Results	m/z	pos_TC_01	pos_TC_02	pos_TC_03	pos_TC_04	pos_TC_05	pos_TC_06	pos_WT_01	pos_WT_02	pos_WT_03	pos_WT_04	pos_WT_05	pos_WT_06	FC	log2FC	Pvalue	ROC	VIP	Up.Down
Com_5257_neg	Glycitein	Glycitein; 7,4'-Dihydroxy-6-methoxyisoflavone	C16 H12 O5	284.068	6.406	cpd:C14536	map01110 Biosynthesis of secondary metabolites	HMDB0005781	LMPK12050104	Phenylpropanoids and polyketides	Isoflavonoids	Isoflav-2-enes	Polyketides [PK]	Flavonoids [PK12]	Isoflavonoids [PK1205]	Full match	Full match	No results	283.061	1.05745e+07	1.33464e+07	1.06506e+07	1.35827e+07	9.58045e+06	9.68001e+06	2.39768e+06	2.70013e+06	1.91743e+06	2.61592e+06	2.726e+06	2.3235e+06	4.59207	2.19914	6.83793e-09	1	1.75751	up
Com_1353_neg	Chlortetracycline	Chlortetracycline; 7-Chlorotetracycline; Aureomycin	C22 H23 Cl N2 O8	478.111	5.11	cpd:C06571	map01130 Biosynthesis of antibiotics	HMDB0248728	LMPK07000004	Phenylpropanoids and polyketides	Tetracyclines	-	Polyketides [PK]	Linear tetracyclines [PK07]	_	Invalid mass	No match	No results	477.105	1.01517e+08	7.16528e+07	5.91993e+07	6.10436e+07	7.47115e+07	8.04542e+07	4.75874e+07	4.59709e+07	6.51165e+07	7.22995e+07	4.29888e+07	6.53888e+07	1.32187	0.402579	0.0422625	0.805556	1.05805	up
Com_2291_neg	(-)-Epigallocatechin	(-)-Epigallocatechin; Epigallocatechol	C15 H14 O7	306.074	3.167	cpd:C12136	map01110 Biosynthesis of secondary metabolites	HMDB0038361	--	Phenylpropanoids and polyketides	Flavonoids	Flavans	--	--	--	No results	Full match	No results	305.067	4.87616e+07	4.59857e+07	4.63937e+07	4.67006e+07	4.91319e+07	5.11199e+07	4.08021e+07	3.9615e+07	4.05695e+07	3.88557e+07	3.90796e+07	3.88245e+07	1.21177	0.277112	1.16084e-05	1	1.70097	up
Com_1211_neg	myricetin 3-O-beta-D-galactopyranoside	--	C21 H20 O13	480.091	5.341	--	--	HMDB0034358	--	Phenylpropanoids and polyketides	Flavonoids	Flavonoid glycosides	--	--	--	Full match	No results	No results	479.083	8.77117e+07	9.00568e+07	1.06864e+08	1.02438e+08	1.06776e+08	1.03104e+08	7.38484e+07	8.6977e+07	1.01381e+08	8.16629e+07	7.1447e+07	7.63934e+07	1.21403	0.279807	0.0127698	0.944444	1.25486	up
Com_129_neg	Eriodictyol	Eriodictyol	C15 H12 O6	288.064	5.671	cpd:C05631	map01110 Biosynthesis of secondary metabolites	HMDB0005810	LMPK12140002	Phenylpropanoids and polyketides	Flavonoids	Flavans	Polyketides [PK]	Flavonoids [PK12]	Flavanones [PK1214]	Full match	Full match	No results	287.056	1.08483e+09	9.75561e+08	8.89066e+08	8.19572e+08	1.03878e+09	1.00899e+09	2.43091e+08	3.37377e+08	2.69596e+08	2.40454e+08	2.42606e+08	3.23741e+08	3.51073	1.81177	5.7267e-08	1	1.75142	up
Com_331_neg	Caffeic acid	Caffeate; Caffeic acid; 3,4-Dihydroxycinnamic acid	C9 H8 O4	134.037	5.386	cpd:C01481	--	HMDB0001964	--	Phenylpropanoids and polyketides	Cinnamic acids and derivatives	Hydroxycinnamic acids and derivatives	--	--	--	Invalid mass	Invalid mass	No results	133.03	4.05952e+08	3.98847e+08	4.35967e+08	4.32845e+08	3.96807e+08	4.1685e+08	3.12721e+08	3.13676e+08	3.52655e+08	3.25007e+08	3.36064e+08	3.32238e+08	1.26106	0.334638	3.31437e-06	1	1.68845	up
Com_5731_neg	Pyrithioxin	--	C16 H20 N2 O4 S2	368.087	4.739	--	--	HMDB0256987	--	Organoheterocyclic compounds	Pyridines and derivatives	Methylpyridines	--	--	--	No results	No results	Full match	367.08	8.64173e+06	8.8814e+06	8.7211e+06	1.15792e+07	9.09885e+06	8.81205e+06	6.09321e+06	8.93537e+06	7.78487e+06	7.00116e+06	7.37431e+06	6.30484e+06	1.28143	0.357758	0.00715477	0.888889	1.30838	up
Com_2392_neg	(+)-alpha-Lipoic acid	--	C8 H14 O2 S2	206.043	3.707	--	--	HMDB0001451	--	Organoheterocyclic compounds	Dithiolanes	Lipoic acids and derivatives	--	--	--	No results	No results	Full match	205.035	2.82179e+07	2.13117e+07	3.88989e+07	2.44882e+07	3.77103e+07	2.32766e+07	4.75004e+07	3.06174e+07	4.39248e+07	4.41501e+07	4.15119e+07	4.27691e+07	0.694299	-0.526371	0.0129692	0.944444	1.25994	down
Com_90_neg	Dulcitol	Galactitol; Dulcitol; Dulcose	C6 H14 O6	182.079	1.254	cpd:C01697	map00052 Galactose metabolism;map01100 Metabolic pathways	HMDB0011632	--	Organic oxygen compounds	Organooxygen compounds	Carbohydrates and carbohydrate conjugates	--	--	--	No results	No results	Full match	181.072	9.61723e+08	8.36282e+08	1.01614e+09	8.51546e+08	1.11413e+09	8.18589e+08	1.44683e+09	1.33408e+09	1.45968e+09	1.50108e+09	1.47404e+09	1.44252e+09	0.6466	-0.629054	0.000157129	1	1.66564	down
Com_39_neg	Gluconic acid	--	C6 H12 O7	196.058	1.327	--	--	HMDB0000625	--	Organic oxygen compounds	Organooxygen compounds	Carbohydrates and carbohydrate conjugates	--	--	--	Full match	Full match	Full match	195.051	2.87401e+09	2.63189e+09	3.46504e+09	2.80092e+09	2.99629e+09	3.25487e+09	2.04873e+09	1.37725e+09	2.02602e+09	2.081e+09	1.94835e+09	1.91474e+09	1.58151	0.661301	0.000217689	1	1.58384	up
Com_190_neg	D-(+)-Xylose	--	C5 H10 O5	150.053	1.243	--	--	HMDB0000098	--	Organic oxygen compounds	Organooxygen compounds	Carbohydrates and carbohydrate conjugates	--	--	--	Full match	Full match	Full match	149.046	5.75978e+08	4.97625e+08	5.9756e+08	6.50427e+08	5.44772e+08	6.89666e+08	5.43785e+08	4.61236e+08	4.23751e+08	4.53676e+08	2.36119e+08	3.83306e+08	1.42135	0.507257	0.0220888	0.972222	1.22253	up
Com_6246_neg	L-Methionine sulfone	--	C5 H11 N O4 S	181.041	5.007	--	--	HMDB0062174	--	Organic acids and derivatives	Carboxylic acids and derivatives	Amino acids, peptides, and analogues	--	--	--	No results	No results	Full match	180.034	5.88143e+06	7.42222e+06	8.41863e+06	6.74646e+06	5.68706e+06	9.59956e+06	5.65836e+06	6.01895e+06	5.93588e+06	5.14042e+06	5.60205e+06	4.75574e+06	1.32146	0.402132	0.0234225	0.888889	1.20838	up
Com_449_neg	Glutaconic acid	(E)-Glutaconate; trans-Glutaconate; trans-Glutaconic acid; Glutaconic acid	C5 H6 O4	130.027	2.386	cpd:C02214	--	HMDB0000620	LMFA01170109	Organic acids and derivatives	Carboxylic acids and derivatives	Dicarboxylic acids and derivatives	Fatty Acyls [FA]	Fatty Acids and Conjugates [FA01]	Dicarboxylic acids [FA0117]	Full match	Full match	Full match	129.02	2.75871e+08	3.09189e+08	2.88365e+08	2.98046e+08	2.27165e+08	3.28989e+08	2.34083e+08	2.07458e+08	2.5254e+08	2.33467e+08	2.11544e+08	2.8003e+08	1.21739	0.283791	0.0185496	0.861111	1.18852	up
Com_478_neg	Oxoadipic Acid	--	C6 H8 O5	160.037	2.211	--	--	HMDB0000225	LMFA01170121	Organic acids and derivatives	Keto acids and derivatives	Medium-chain keto acids and derivatives	Fatty Acyls [FA]	Fatty Acids and Conjugates [FA01]	Dicarboxylic acids [FA0117]	No results	No results	Full match	159.03	1.74508e+08	1.94402e+08	1.82265e+08	2.01849e+08	2.41888e+08	1.90188e+08	2.26541e+08	2.86103e+08	2.13861e+08	2.31355e+08	2.21144e+08	2.86963e+08	0.808408	-0.306844	0.0144471	0.888889	1.21978	down
Com_145_neg	Isocitric acid	Isocitrate; Isocitric acid; 1-Hydroxytricarballylic acid; 1-Hydroxypropane-1,2,3-tricarboxylic acid	C6 H8 O7	192.027	1.334	cpd:C00311	map00020 Citrate cycle (TCA cycle);map00630 Glyoxylate and dicarboxylate metabolism;map01100 Metabolic pathways;map01110 Biosynthesis of secondary metabolites;map01130 Biosynthesis of antibiotics;map01200 Carbon metabolism;map01210 2-Oxocarboxylic acid metabolism;map01230 Biosynthesis of amino acids	HMDB0000193	--	Organic acids and derivatives	Carboxylic acids and derivatives	Tricarboxylic acids and derivatives	--	--	--	Full match	Full match	Full match	191.019	6.47403e+08	6.6583e+08	6.0576e+08	6.28105e+08	6.22071e+08	5.8243e+08	9.34205e+08	7.65122e+08	9.08033e+08	9.88333e+08	9.52906e+08	8.88868e+08	0.689953	-0.535429	2.6914e-05	1	1.68059	down
Com_2578_neg	Orotidine	--	C10 H12 N2 O8	288.061	1.388	--	--	HMDB0000788	--	Nucleosides, nucleotides, and analogues	Pyrimidine nucleosides	-	--	--	--	No results	No results	Full match	333.059	1.03761e+07	2.57111e+07	2.74354e+07	2.36132e+07	2.62107e+07	2.37191e+07	4.32504e+07	3.00567e+07	2.98185e+07	3.6585e+07	3.9773e+07	3.56022e+07	0.63726	-0.650045	0.0211938	1	1.23043	down
Com_125_neg	Orotidine 5'-monophosphate	--	C10 H13 N2 O11 P	368.02	6.384	--	--	HMDB0000218	--	Nucleosides, nucleotides, and analogues	Pyrimidine nucleotides	Pyrimidine ribonucleotides	--	--	--	Invalid mass	No results	No results	367.013	1.73412e+08	2.80486e+08	3.83612e+08	2.33753e+08	2.43626e+08	4.70917e+08	7.64452e+08	1.03139e+09	6.87769e+08	7.56059e+08	6.57727e+08	6.8917e+08	0.389356	-1.36084	0.000499739	1	1.58508	down
Com_7417_neg	cis-2-Decenoic acid	--	C10 H18 O2	170.131	6.461	--	--	HMDB0242157	--	Lipids and lipid-like molecules	Fatty Acyls	Fatty acids and conjugates	--	--	--	No results	Full match	No results	169.124	5.11382e+06	5.14246e+06	5.14317e+06	6.28237e+06	5.59938e+06	6.30708e+06	4.01032e+06	4.51032e+06	3.75618e+06	4.70441e+06	3.78393e+06	4.27989e+06	1.34112	0.423434	0.000377317	1	1.52741	up
Com_853_neg	Genipin	Genipin	C11 H14 O5	208.074	5.676	cpd:C09780	--	HMDB0035830	--	Lipids and lipid-like molecules	Prenol lipids	Monoterpenoids	--	--	--	Invalid mass	No match	No match	207.066	1.05341e+08	1.01294e+08	9.57428e+07	9.44784e+07	8.42328e+07	1.07127e+08	1.34587e+08	1.60712e+08	1.44053e+08	1.58905e+08	1.52217e+08	1.51268e+08	0.652309	-0.616372	4.37885e-06	1	1.69291	down
Com_1892_neg	2-Ethylhexanoic acid	--	C8 H16 O2	204.136	5.662	--	--	HMDB0031230	--	Lipids and lipid-like molecules	Fatty Acyls	Fatty acids and conjugates	--	--	--	No results	Invalid mass	No results	203.129	6.48262e+07	5.92864e+07	6.52349e+07	6.63362e+07	6.21409e+07	6.2782e+07	4.36901e+07	4.98859e+07	5.5478e+07	4.99145e+07	4.56253e+07	4.89005e+07	1.29681	0.374968	0.000180304	1	1.62298	up
Com_453_neg	cis,cis-Muconic acid	--	C6 H6 O4	142.027	2.858	--	--	HMDB0006331	LMFA01170077	Lipids and lipid-like molecules	Fatty Acyls	Fatty acids and conjugates	Fatty Acyls [FA]	Fatty Acids and Conjugates [FA01]	Dicarboxylic acids [FA0117]	Full match	Full match	Full match	141.019	2.798e+08	3.20375e+08	2.09937e+08	2.52128e+08	3.2246e+08	2.4952e+08	1.36279e+08	2.25272e+08	1.44686e+08	2.76409e+08	1.2396e+08	1.29616e+08	1.57709	0.657269	0.0132687	0.888889	1.27804	up
Com_3687_neg	2-Hydroxy-2-methylbutanoic acid	--	C5 H10 O3	118.063	5.215	--	--	HMDB0001987	--	Lipids and lipid-like molecules	Fatty Acyls	Fatty acids and conjugates	--	--	--	No results	No results	Full match	117.056	2.27615e+07	2.04038e+07	2.42315e+07	2.33157e+07	2.56954e+07	2.39673e+07	1.90575e+07	1.63245e+07	1.94123e+07	1.77467e+07	1.785e+07	1.76397e+07	1.2994	0.377847	9.19795e-05	1	1.60028	up
Com_5923_neg	Undecanedioic acid	--	C11 H20 O4	216.136	7.115	--	--	HMDB0000888	LMFA01170007	Lipids and lipid-like molecules	Fatty Acyls	Fatty acids and conjugates	Fatty Acyls [FA]	Fatty Acids and Conjugates [FA01]	Dicarboxylic acids [FA0117]	No results	No results	Full match	215.129	1.02521e+07	1.05042e+07	1.05403e+07	9.11466e+06	1.07307e+07	9.53353e+06	4.80094e+06	3.49756e+06	4.51541e+06	4.42559e+06	3.98284e+06	3.56609e+06	2.44773	1.29145	8.74567e-07	1	1.74502	up
Com_5570_neg	Tetradecanedioic acid	--	C14 H26 O4	258.183	6.446	--	--	HMDB0000872	LMFA01170018	Lipids and lipid-like molecules	Fatty Acyls	Fatty acids and conjugates	Fatty Acyls [FA]	Fatty Acids and Conjugates [FA01]	Dicarboxylic acids [FA0117]	No results	No results	Full match	257.176	5.94689e+06	6.88939e+06	6.83528e+06	5.48997e+06	5.6088e+06	5.41144e+06	1.07266e+07	9.88478e+06	1.23821e+07	9.92614e+06	1.053e+07	1.11809e+07	0.559826	-0.83695	1.88326e-06	1	1.70506	down
Com_735_neg	Nonanoic acid	Nonanoic acid; Nonanoate; Pelargonic acid	C9 H18 O2	158.131	5.899	cpd:C01601	--	HMDB0000847	LMFA01010009	Lipids and lipid-like molecules	Fatty Acyls	Fatty acids and conjugates	Fatty Acyls [FA]	Fatty Acids and Conjugates [FA01]	Straight chain fatty acids [FA0101]	No results	No results	Full match	157.124	1.81987e+08	1.85094e+08	1.71629e+08	1.81827e+08	1.80686e+08	2.03143e+08	1.14452e+08	1.04601e+08	1.11966e+08	1.19317e+08	1.14839e+08	1.11491e+08	1.63207	0.706702	1.96449e-08	1	1.75273	up
Com_1512_neg	Azelaic acid	Azelaic acid; Nonanedioic acid; 1,7-Heptanedicarboxylic acid	C9 H16 O4	188.105	5.733	cpd:C08261	--	HMDB0000784	LMFA01170054	Lipids and lipid-like molecules	Fatty Acyls	Fatty acids and conjugates	Fatty Acyls [FA]	Fatty Acids and Conjugates [FA01]	Dicarboxylic acids [FA0117]	Full match	Full match	Full match	187.098	7.45392e+07	6.73421e+07	6.00371e+07	6.14779e+07	7.19799e+07	6.63244e+07	7.89618e+07	8.34165e+07	8.49751e+07	8.1497e+07	7.96523e+07	7.54771e+07	0.829994	-0.268827	0.00157941	1	1.50065	down
Com_3437_neg	3-Methyladipic acid	--	C7 H12 O4	160.074	4.896	--	--	HMDB0000555	--	Lipids and lipid-like molecules	Fatty Acyls	Fatty acids and conjugates	--	--	--	No results	No results	Full match	159.066	1.98634e+07	2.12465e+07	1.65789e+07	2.61803e+07	2.05224e+07	2.53309e+07	2.68912e+07	2.27776e+07	2.91281e+07	2.89393e+07	2.25891e+07	2.55178e+07	0.832391	-0.264666	0.0478887	0.861111	1.05115	down
Com_1411_neg	2-Isopropylmalic acid	alpha-Isopropylmalate; (2S)-2-Isopropylmalate; (2S)-2-Hydroxy-2-isopropylsuccinic acid; 2-Isopropylmalic acid; 3-Carboxy-3-hydroxy-4-methylpentanoate; 3-Carboxy-3-hydroxyisocaproate	C7 H12 O5	176.068	4.971	cpd:C02504	map00290 Valine, leucine and isoleucine biosynthesis;map00620 Pyruvate metabolism;map01100 Metabolic pathways;map01110 Biosynthesis of secondary metabolites;map01210 2-Oxocarboxylic acid metabolism;map01230 Biosynthesis of amino acids	HMDB0000402	--	Lipids and lipid-like molecules	Fatty Acyls	Fatty acids and conjugates	--	--	--	Full match	Partial match	Full match	175.061	9.11505e+07	8.82551e+07	8.82182e+07	9.57705e+07	9.07512e+07	8.85442e+07	7.0609e+07	7.15174e+07	7.14157e+07	6.87088e+07	6.92925e+07	7.31452e+07	1.27785	0.353722	8.18493e-08	1	1.74662	up
Com_7100_neg	1-(4-Methoxyphenyl)-2-propanone	--	C10 H12 O2	164.084	5.541	--	--	HMDB0032891	--	Benzenoids	Benzene and substituted derivatives	Phenylpropanes	--	--	--	No results	No results	Full match	163.077	6.26292e+06	5.56957e+06	6.79596e+06	6.11872e+06	6.48286e+06	6.43607e+06	5.36294e+06	4.59303e+06	3.60128e+06	4.70345e+06	5.28796e+06	5.25202e+06	1.30782	0.387164	0.00482083	1	1.41207	up
Com_3405_neg	Tyrosol	4-Hydroxyphenylethanol; Tyrosol	C8 H10 O2	138.068	5.786	cpd:C06044	map00350 Tyrosine metabolism	HMDB0004284	--	Benzenoids	Phenols	Tyrosols and derivatives	--	--	--	Full match	Full match	No results	137.061	4.07889e+06	1.22681e+07	1.19741e+07	1.29936e+07	1.40781e+07	1.32218e+07	2.83741e+07	2.55279e+07	2.6438e+07	3.00051e+07	2.4072e+07	2.56316e+07	0.428711	-1.22192	0.00472013	1	1.47707	down
Com_661_neg	hydroxyphenylpyruvate	--	C9 H7 O4	179.035	5.215	--	--	HMDB0000707	--	Benzenoids	Benzene and substituted derivatives	Phenylpyruvic acid derivatives	--	--	--	No results	No results	Full match	178.027	2.28762e+08	2.08157e+08	1.96281e+08	2.26669e+08	1.95622e+08	1.95444e+08	1.4792e+08	1.57836e+08	1.53598e+08	1.8289e+08	1.36196e+08	1.35865e+08	1.36818	0.452258	0.000282192	1	1.5666	up
Com_774_neg	Vanillic acid	Vanillate; Vanillic acid; 4-Hydroxy-3-methoxybenzoate; 4-Hydroxy-3-methoxybenzoic acid	C8 H8 O4	168.042	4.825	cpd:C06672	--	HMDB0000484	--	Benzenoids	Benzene and substituted derivatives	Benzoic acids and derivatives	--	--	--	Full match	Full match	Full match	167.035	1.16985e+08	1.88645e+08	1.36862e+08	1.39613e+08	1.5318e+08	1.8358e+08	1.03917e+08	1.23268e+08	1.02674e+08	1.06529e+08	1.32887e+08	1.22478e+08	1.32831	0.409597	0.0132814	0.916667	1.25986	up
Com_1575_neg	Homovanillic acid	Homovanillate; Homovanillic acid; 3-Methoxy-4-hydroxyphenylacetate	C9 H10 O4	182.058	5.132	cpd:C05582	map00350 Tyrosine metabolism;map01100 Metabolic pathways	HMDB0000118	--	Benzenoids	Phenols	Methoxyphenols	--	--	--	No results	No results	Full match	181.051	8.09693e+07	6.46805e+07	8.68562e+07	7.08025e+07	6.11661e+07	7.5938e+07	5.12549e+07	5.14198e+07	5.07374e+07	5.19277e+07	5.09929e+07	5.40003e+07	1.41916	0.505039	0.001307	1	1.58786	up
Com_1962_neg	Methyl beta-D-galactopyranoside	Methyl beta-D-galactoside; Methyl beta-D-galactopyranoside	C7 H14 O6	194.079	1.424	cpd:C03619	map02010 ABC transporters	--	--	--	--	--	--	--	--	No results	No results	Full match	193.072	6.33109e+07	5.97865e+07	4.93086e+07	5.39802e+07	5.64593e+07	5.16888e+07	4.67346e+07	4.59714e+07	4.06715e+07	5.55848e+07	4.53983e+07	3.97707e+07	1.22034	0.287287	0.00923189	0.916667	1.28008	up
Com_1595_neg	α,α-Trehalose	alpha,alpha-Trehalose; alpha,alpha'-Trehalose; Trehalose	C12 H22 O11	342.116	1.495	cpd:C01083	map00500 Starch and sucrose metabolism;map01100 Metabolic pathways;map01110 Biosynthesis of secondary metabolites;map02010 ABC transporters	--	--	--	--	--	--	--	--	Full match	Full match	Full match	341.109	7.64074e+07	8.18698e+07	6.74761e+07	7.39023e+07	7.03989e+07	6.95936e+07	6.11447e+07	6.23604e+07	5.46829e+07	5.06405e+07	5.78867e+07	4.88746e+07	1.31008	0.38965	0.000395998	1	1.54234	up
Yellow highlight represents the compounds were annotated as biosynthesis of secondary metabolites in KEGG database.
Green highlight represents the compounds were annotated as lipids and lipid-like molecules in HMDB database.
Blue highlight represents the compounds were annotated as Organic acids and derivatives in HMDB database.
Red Box represents the compounds were annotated as lipid metabolites in positive polarity mode
Bule Box represents the compounds were annotated as carbohydrates metabolites in positive polarity mode
