# Supplementary material for: A putative terpene cyclase gene (CcPtc1) is required for fungal development and virulence in Cytospora chrysosperma
Source: Front Microbiol. 2023 Feb 20;14:1084828. doi: 10.3389/fmicb.2023.1084828 (PMC9986285; doi:10.3389/fmicb.2023.1084828)
Supplement: Supplementary file 7 [file Table_4.XLSX]

## Sheet: Sheet1
Table S4 List of terpenoids detected in all metabolites
ID	Name	Formula	Molecular Weight	RT [min]	m/z	mzCloud_Results	mzVault_Results	MassList_Results	Kingdom	Superclass	Class	Subclass	Direct Parent		pos_WT_01	pos_WT_02	pos_WT_03	pos_WT_04	pos_WT_05	pos_WT_06	pos_TC_01	pos_TC_02	pos_TC_03	pos_TC_04	pos_TC_05	pos_TC_06	pos_QC1	pos_QC2	pos_QC3
Com_378_pos	Pulegone	C10 H16 O	152.12	5.657	153.128	No results	Full match	No results	Organic compounds	Lipids and lipid-like molecules	Prenol lipids	Monoterpenoids	Menthane monoterpenoids		3.65969e+08	3.8676e+08	5.72509e+08	4.53405e+08	4.02856e+08	4.29269e+08	4.00635e+08	3.47729e+08	3.02101e+08	3.12551e+08	3.43382e+08	3.49804e+08	3.55976e+08	5.47224e+08	5.43206e+08
Com_3305_pos	Ethyl chrysanthemumate	C12 H20 O2	196.146	5.903	197.153	No results	No results	Full match	Organic compounds	Lipids and lipid-like molecules	Prenol lipids	Monoterpenoids	Monocyclic monoterpenoids		3.29521e+07	4.15657e+07	3.23547e+07	4.00479e+07	3.43072e+07	4.06002e+07	1.84367e+07	2.68785e+07	1.92955e+07	1.49834e+07	2.60485e+07	2.07118e+07	2.66852e+07	3.18893e+07	3.22003e+07
Com_9_pos	(+)-ar-Turmerone	C15 H20 O	216.151	6.653	217.158	Full match	No results	No results	Organic compounds	Lipids and lipid-like molecules	Prenol lipids	Sesquiterpenoids	Sesquiterpenoids		9.35559e+09	9.64698e+09	9.00192e+09	9.06004e+09	9.64602e+09	1.01846e+10	5.46887e+07	5.93478e+07	5.07562e+07	5.913e+07	5.45687e+07	5.90449e+07	4.46611e+09	4.87169e+09	5.13075e+09
Com_1129_pos	Cuminaldehyde	C10 H12 O	148.089	6.579	149.096	No results	Full match	No results	Organic compounds	Lipids and lipid-like molecules	Prenol lipids	Monoterpenoids	Aromatic monoterpenoids		4.98e+07	5.40777e+07	5.74579e+07	6.67728e+07	6.92712e+07	6.37297e+07	1.49534e+08	1.80114e+08	1.47531e+08	1.55422e+08	1.4806e+08	1.4657e+08	8.29922e+07	1.0534e+08	1.00401e+08
Com_11960_pos	(+)-Aphidicolin	C20 H34 O4	360.228	6.839	361.235	No results	Invalid mass	No results	Organic compounds	Lipids and lipid-like molecules	Prenol lipids	Diterpenoids	Aphidicolane and stemodane diterpenoids		3.62963e+06	3.4498e+06	3.24687e+06	2.81996e+06	3.03008e+06	2.29093e+06	2.45049e+06	3.30883e+06	3.17535e+06	3.13398e+06	3.10034e+06	1.75927e+06	3.97539e+06	3.0929e+06	2.84466e+06
Com_306_pos	D-(+)-Camphor	C10 H16 O	152.12	5.969	153.128	No results	Full match	No results	Organic compounds	Lipids and lipid-like molecules	Prenol lipids	Monoterpenoids	Bicyclic monoterpenoids		2.72938e+08	4.62304e+08	1.82913e+08	4.8744e+08	2.72539e+08	2.70634e+08	4.64363e+08	5.50125e+08	2.39712e+08	2.51753e+08	5.10271e+08	6.69511e+08	4.01843e+08	5.0828e+08	6.28078e+08
Com_350_pos	Thymol	C10 H14 O	150.105	5.906	151.112	No results	Full match	No results	Organic compounds	Lipids and lipid-like molecules	Prenol lipids	Monoterpenoids	Aromatic monoterpenoids		3.97339e+08	4.36013e+08	4.13145e+08	4.20628e+08	3.89878e+08	4.09375e+08	5.20914e+08	4.15965e+08	3.60295e+08	3.94125e+08	5.1294e+08	5.86869e+08	3.97278e+08	3.99517e+08	4.48994e+08
Com_377_pos	p-Mentha-1,3,8-triene	C10 H14	134.11	5.798	135.117	No results	No results	Full match	Organic compounds	Lipids and lipid-like molecules	Prenol lipids	Monoterpenoids	Aromatic monoterpenoids		1.47876e+08	3.36636e+08	3.24606e+08	4.91472e+08	1.11828e+08	1.16319e+08	3.57313e+08	4.24543e+08	5.66009e+07	4.66883e+07	3.87366e+08	5.41399e+08	3.33436e+08	3.85951e+08	5.14877e+08
Com_939_pos	2,6-Di-tert-butyl-1,4-benzoquinone	C14 H20 O2	110.073	6.073	111.081	No results	Invalid mass	No results	Organic compounds	Lipids and lipid-like molecules	Prenol lipids	Monoterpenoids	Monocyclic monoterpenoids		1.84117e+08	1.90946e+08	2.11192e+08	2.02894e+08	2.17413e+08	2.08948e+08	1.21193e+08	2.11721e+08	1.18138e+08	1.39922e+08	2.29823e+08	1.15814e+08	1.44668e+08	2.20091e+08	1.53589e+08
Com_1399_pos	L-(-)-Carvone	C10 H14 O	150.105	5.426	151.112	No results	Full match	No results	Organic compounds	Lipids and lipid-like molecules	Prenol lipids	Monoterpenoids	Menthane monoterpenoids		1.355e+08	1.17173e+08	1.20082e+08	1.07828e+08	1.26374e+08	1.25574e+08	1.35661e+08	1.30838e+08	1.23281e+08	1.20019e+08	1.0956e+08	1.21978e+08	1.16004e+08	1.22061e+08	1.38098e+08
Com_25_pos	(-)-Caryophyllene oxide	C15 H24 O	220.183	6.202	221.19	Full match	Full match	No results	Organic compounds	Lipids and lipid-like molecules	Prenol lipids	Sesquiterpenoids	Sesquiterpenoids		3.80652e+09	3.7148e+09	5.41187e+09	3.26281e+09	4.79912e+09	4.9024e+09	5.26497e+09	5.59122e+09	5.98288e+09	4.93187e+09	1.63545e+09	1.63454e+09	5.55302e+09	4.26673e+09	4.53268e+09
Com_457_pos	alpha-Farnesene	C15 H24	204.188	6.785	205.195	No results	No results	Full match	Organic compounds	Lipids and lipid-like molecules	Prenol lipids	Sesquiterpenoids	Sesquiterpenoids		3.8351e+08	4.16715e+08	3.80198e+08	4.04586e+08	4.04194e+08	3.90861e+08	3.77882e+08	3.83476e+08	3.79002e+08	3.84002e+08	3.57763e+08	3.70734e+08	3.47976e+08	3.76514e+08	3.8156e+08
Com_15508_pos	15-Acetyldeoxynivalenol	C17 H22 O7	338.137	4.97	339.145	No results	Full match	No results	Organic compounds	Lipids and lipid-like molecules	Prenol lipids	Sesquiterpenoids	Trichothecenes		863465	629095	621637	638248	983938	924937	803379	1.01011e+06	764440	988383	909746	924859	630185	1.25449e+06	974669
Com_853_neg	Genipin	C11 H14 O5	208.074	5.676	207.066	Invalid mass	No match	No match	Organic compounds	Lipids and lipid-like molecules	Prenol lipids	Monoterpenoids	Iridoids and derivatives		1.34587e+08	1.60712e+08	1.44053e+08	1.58905e+08	1.52217e+08	1.51268e+08	1.05341e+08	1.01294e+08	9.57428e+07	9.44784e+07	8.42328e+07	1.07127e+08	1.11373e+08	1.35434e+08	1.20331e+08
Com_1524_neg	(±)-Abscisic acid	C15 H20 O4	264.136	5.778	263.129	No results	Full match	No results	Organic compounds	Lipids and lipid-like molecules	Prenol lipids	Sesquiterpenoids	Abscisic acids and derivatives		6.78986e+07	6.59255e+07	6.26677e+07	6.51629e+07	6.6205e+07	6.11045e+07	7.74515e+07	8.61114e+07	7.84813e+07	7.53047e+07	8.03514e+07	8.00227e+07	7.79704e+07	6.77536e+07	7.53134e+07
Com_52_neg	Agnuside	C22 H26 O11	466.148	5.603	465.14	Full match	No results	No results	Organic compounds	Lipids and lipid-like molecules	Prenol lipids	Terpene glycosides	Iridoid O-glycosides		2.78432e+09	2.43695e+09	2.30532e+09	2.64816e+09	2.57204e+09	2.76239e+09	2.31106e+09	2.51092e+09	2.90055e+09	2.65237e+09	2.03081e+09	2.21808e+09	2.70853e+09	2.50437e+09	2.36197e+09
Com_744_neg	Geniposidic acid	C16 H22 O10	374.121	4.967	373.114	Full match	Not the top hit	No results	Organic compounds	Lipids and lipid-like molecules	Prenol lipids	Terpene glycosides	Iridoid O-glycosides		1.91427e+08	1.84133e+08	1.89001e+08	2.01673e+08	1.90068e+08	1.94178e+08	1.95017e+08	1.74993e+08	1.82553e+08	1.97391e+08	1.91789e+08	1.80629e+08	1.92011e+08	2.00261e+08	2.0289e+08
The red font indicates significantly enriched terpenoids
